# Supplementary material for: An mHealth Workplace-Based “Sit Less, Move More” Program: Impact on Employees’ Sedentary and Physical Activity Patterns at Work and Away from Work
Source: Int J Environ Res Public Health. 2020 Nov 28;17(23):8844. doi: 10.3390/ijerph17238844 (PMC7730175; doi:10.3390/ijerph17238844)
Supplement: Supplementary file 1 [file ijerph-17-08844-s001.zip]

Archive with 4 entries (4 files):
- Supplementary material 2.pdf
- Supplementary material 3.pdf
- Supplementary material 4.pdf
- Supplementary material 5.pdf
